# Supplementary material for: Deep Learning Model for Volume Measurement of the Remnant Pancreas After Pancreaticoduodenectomy and Distal Pancreatectomy
Source: Diagnostics (Basel). 2025 Nov 8;15(22):2834. doi: 10.3390/diagnostics15222834 (PMC12651614; doi:10.3390/diagnostics15222834)
Supplement: Supplementary file 1 [file diagnostics-15-02834-s001.zip]

Archive with 1 entries (1 files):
- diagnostics-3874575-supplementary.pdf
